# Supplementary material for: Generation of an hiPSC-Derived Co-Culture System to Assess the Effects of Neuroinflammation on Blood–Brain Barrier Integrity
Source: Cells. 2022 Jan 26;11(3):419. doi: 10.3390/cells11030419 (PMC8834542; doi:10.3390/cells11030419)
Supplement: Supplementary file 1 [file cells-11-00419-s001.zip]

Archive with 1 entries (1 files):
- cells-1546817-supplementary.pdf
